# Supplementary material for: Rapid Crystallization and Fluorescence of Poly(ethylene terephthalate) Using Graphene Quantum Dots as Nucleating Agents
Source: Polymers (Basel). 2023 Aug 22;15(17):3506. doi: 10.3390/polym15173506 (PMC10490498; doi:10.3390/polym15173506)
Supplement: Supplementary file 1 [file polymers-15-03506-s001.zip]

Archive with 1 entries (1 files):
- polymers-2501670-supplementary.pdf
